# Supplementary material for: Sharing is caring? Measurement error and the issues arising from combining 3D morphometric datasets
Source: Ecol Evol. 2017 Jul 31;7(17):7034–46. doi: 10.1002/ece3.3256 (PMC5587461; doi:10.1002/ece3.3256)
Supplement: Supplementary file 7 [file ECE3-7-7034-s007.xlsx]

## Sheet: Foglio1
Supplementary Table II: Procrustes ANOVA analyses of various subsets. SS: sum of squares, %Var: percentage of variance accounted by the term (computed dividing the sum of squares for the term by the total sum of squares), MS: mean squares, df: degrees of freedom, F: F-statistic, p: p-value (parametric), Repeatability: value of repeatability obtained using the formulas for the intraclass correlati…
Solutionix only, all landmarks
Effect	SS	%Var	MS	df	F	p	Repeatability
Individual (species)	0.338938	90.3386	0.000334919	1012	52.67	<.0001	0.855163
Side	0.00031217	0.0832041	7.8043e-06	40	1.23	0.1604
Individual x Side	0.00559552	1.4914	6.3585e-06	880	0.41	1
Operator	0.0303405	8.08678	1.5339e-05	1978
Solutionix only, reduced landmarks
Effect	SS	%Var	MS	df	F	p	Repeatability
Individual (species)	0.305765	97.1345	0.000397098	770	56.07	<.0001	0.981814
Side	0.00031851	0.101183	1.0617e-05	30	1.5	0.0437
Individual x Side	0.00467465	1.48503	7.0828e-06	660	2.63	<.0001
Operator	0.00402717	1.27934	2.6938e-06	1495
NextEngine only, all landmarks
Effect	SS	%Var	MS	df	F	p	Repeatability
Individual (species)	0.345675	86.0639	0.000341576	1012	42.8	<.0001	0.777532
Side	0.00052549	0.130833	1.31373e-05	40	1.65	0.0077
Individual x Side	0.00702278	1.74849	7.9804e-06	880	0.33	1
Operator	0.0484257	12.0567	2.44822e-05	1978
NextEngine only, reduced landmarks
Effect	SS	%Var	MS	df	F	p	Repeatability
Individual (species)	0.312467	96.09	0.000405801	770	46.5	<.0001	0.971265
Side	0.00040573	0.12477	1.35244e-05	30	1.55	0.032
Individual x Side	0.00576014	1.77136	8.7275e-06	660	1.99	<.0001
Operator	0.0065488	2.01389	4.3805e-06	1495
Photogrammetry only, all landmarks
Effect	SS	%Var	MS	df	F	p	Repeatability
Individual (species)	0.331098	87.4098	0.000327172	1012	37.25	<.0001	0.811432
Side	0.00030531	0.0806018	7.6328e-06	40	0.87	0.702
Individual x Side	0.00772877	2.04039	8.7827e-06	880	0.44	1
Operator	0.0396562	10.4692	2.00486e-05	1978
Photogrammetry only, reduced landmarks
Effect	SS	%Var	MS	df	F	p	Repeatability
Individual (species)	0.305005	94.6324	0.00039611	770	44.94	<.0001	0.946556
Side	0.0002253	0.0699028	7.5101e-06	30	0.85	0.6949
Individual x Side	0.00581698	1.80481	8.8136e-06	660	1.17	0.0079
Operator	0.0112578	3.49291	7.5303e-06	1495
Operator1 only, all landmarks
Effect	SS	%Var	MS	df	F	p	Repeatability
Individual (species)	0.485304	87.2805	0.00047955	1012	55	<.0001	0.854124
Side	0.0004684	0.0842404	1.17101e-05	40	1.34	0.0781
Individual x Side	0.00767249	1.37987	8.7187e-06	880	0.55	1
Device	0.0625828	11.2553	1.58197e-05	3956
Operator1 only, reduced landmarks
Effect	SS	%Var	MS	df	F	p	Repeatability
Individual (species)	0.44344	94.6366	0.000575896	770	57.07	<.0001	0.959744
Side	0.00044915	0.0958553	1.49718e-05	30	1.48	0.0479
Individual x Side	0.00665981	1.4213	1.00906e-05	660	1.67	<.0001
Device	0.0180225	3.84627	6.0276e-06	2990
Operator2 only, all landmarks
Effect	SS	%Var	MS	df	F	p	Repeatability
Individual (species)	0.534163	89.375	0.000527829	1012	59.83	<.0001	0.880149
Side	0.00060318	0.100923	1.50794e-05	40	1.71	0.0045
Individual x Side	0.00776364	1.299	8.8223e-06	880	0.63	1
Device	0.0551349	9.22506	1.3937e-05	3956
Operator2 only, reduced landmarks
Effect	SS	%Var	MS	df	F	p	Repeatability
Individual (species)	0.474539	96.0658	0.000616284	770	61.98	<.0001	0.972758
Side	0.00042462	0.0859603	1.41539e-05	30	1.42	0.0681
Individual x Side	0.00656222	1.32846	9.9428e-06	660	2.39	<.0001
Device	0.0124469	2.51976	4.1628e-06	2990
