# Supplementary material for: Sharing is caring? Measurement error and the issues arising from combining 3D morphometric datasets
Source: Ecol Evol. 2017 Jul 31;7(17):7034–46. doi: 10.1002/ece3.3256 (PMC5587461; doi:10.1002/ece3.3256)
Supplement: Supplementary file 8 [file ECE3-7-7034-s008.xlsx]

## Sheet: Sheet1
Supplementary Table III: value of KMULT computed using a single reference tree and multiple datasets; the coefficient of variation (expressed in percentage) and means summarize variation in KMULT across devices and operators for a given set of species and landmarks
	All landmarks									Reduced set of landmarks
	Operator 1			Operator 2						Operator 1			Operator 2
Dataset	Solutionix	NextEngine	Photogrammetry	Solutionix	NextEngine	Photogrammetry	Mean	Standard deviation	Coefficient of variation	Solutionix	NextEngine	Photogrammetry	Solutionix	NextEngine	Photogrammetry	Mean	Standard deviation	Coefficient of variation
All specimens	0.86093	0.723321	0.733502	0.758368	0.71048	0.789823	0.762737	0.0557384	7.30768	0.923577	0.861334	0.859477	0.900806	0.906769	0.863815	0.885963	0.0278089	3.13884
Clade A	0.792876	0.638812	0.631823	0.645018	0.613971	0.678383	0.666814	0.0652707	9.78843	0.755854	0.704866	0.70962	0.695585	0.6987	0.699547	0.710695	0.0226757	3.19063
Clade B	1.00381	0.956282	1.00146	0.966444	0.940016	1.04167	0.984947	0.0374934	3.80664	1.01763	1.0107	1.02481	1.0161	1.01602	1.01686	1.01702	0.00453528	0.445939
Petrogale	0.42823	0.43744	0.447394	0.46188	0.489407	0.448511	0.452144	0.0214809	4.75091	0.445657	0.423528	0.419041	0.425661	0.446058	0.440768	0.433452	0.0120688	2.78435
Macropus	0.99831	0.966587	1.04243	0.989867	0.938683	0.988272	0.987358	0.0345264	3.49684	0.999099	0.983746	0.99955	0.993025	0.991266	0.991544	0.993038	0.00584575	0.588674
