# Supplementary material for: Sharing is caring? Measurement error and the issues arising from combining 3D morphometric datasets
Source: Ecol Evol. 2017 Jul 31;7(17):7034–46. doi: 10.1002/ece3.3256 (PMC5587461; doi:10.1002/ece3.3256)
Supplement: Supplementary file 9 [file ECE3-7-7034-s009.xlsx]

## Sheet: Sheet1
Supplementary Table IV: descriptive statistics for the value of KMULT computed on the posterior distribution of trees for multiple subsets; these include mean, standard deviation (SD), median and the 95% confidence interval
			All landmarks					Reduced set of landmarks
Dataset	Device	Operator	Mean	SD	Median	0.025	0.975	Mean	SD	Median	0.025	0.975
All specimens	NextEngine	1	0.717665	0.0340886	0.718489	0.648578	0.782558	0.856809	0.0380004	0.85725	0.779743	0.929334
All specimens	Photogrammetry	1	0.727533	0.038443	0.728382	0.649118	0.800232	0.854248	0.0405625	0.854936	0.771785	0.931291
All specimens	Solutionix	1	0.855812	0.0348444	0.856456	0.785177	0.921861	0.918435	0.038802	0.919349	0.839304	0.991954
All specimens	NextEngine	2	0.707394	0.0314033	0.707598	0.644769	0.767489	0.902121	0.038617	0.902745	0.823154	0.975408
All specimens	Photogrammetry	2	0.783905	0.0367936	0.784649	0.708614	0.853318	0.857669	0.0419801	0.858743	0.771494	0.93684
All specimens	Solutionix	2	0.707394	0.0314033	0.707598	0.644769	0.767489	0.896123	0.0387742	0.896907	0.817479	0.969636
Clade A only	NextEngine	1	0.632777	0.0476927	0.632831	0.539104	0.725252	0.698921	0.0509719	0.698655	0.600067	0.799122
Clade A only	Photogrammetry	1	0.625048	0.0518476	0.625184	0.523208	0.725503	0.70318	0.0539002	0.70318	0.598636	0.808742
Clade A only	Solutionix	1	0.78549	0.0533584	0.785637	0.681025	0.888671	0.749314	0.05323	0.749502	0.645488	0.85272
Clade A only	NextEngine	2	0.611376	0.0409886	0.611081	0.531331	0.691516	0.693218	0.0494481	0.69309	0.597726	0.790237
Clade A only	Photogrammetry	2	0.671542	0.0531738	0.672013	0.566424	0.773411	0.692265	0.0545639	0.692747	0.58448	0.796794
Clade A only	Solutionix	2	0.640049	0.0453161	0.640162	0.551464	0.727879	0.69002	0.0509328	0.689847	0.591439	0.789919
Clade B only	NextEngine	1	0.959009	0.0215156	0.960555	0.911928	0.996224	1.01701	0.0182081	1.01729	0.980311	1.05181
Clade B only	Photogrammetry	1	1.00641	0.0181448	1.00749	0.967386	1.03873	1.0304	0.0171327	1.03073	0.995275	1.06271
Clade B only	Solutionix	1	1.00932	0.0176336	1.01	0.972767	1.04189	1.02293	0.0174996	1.02334	0.986961	1.05549
Clade B only	NextEngine	2	0.944461	0.0207798	0.94513	0.901087	0.982679	1.02251	0.0183488	1.02275	0.985526	1.05777
Clade B only	Photogrammetry	2	1.04895	0.0180028	1.04775	1.01518	1.08516	1.02285	0.0174332	1.02323	0.987283	1.05568
Clade B only	Solutionix	2	0.970341	0.0196149	0.971294	0.929221	1.00614	1.02181	0.0175876	1.02232	0.98585	1.05489
Petrogale only	NextEngine	1	0.435482	0.0476581	0.434856	0.345029	0.530724	0.420642	0.0462371	0.419765	0.333645	0.513211
Petrogale only	Photogrammetry	1	0.444867	0.0508615	0.444297	0.347441	0.546093	0.416338	0.048509	0.415696	0.32449	0.513686
Petrogale only	Solutionix	1	0.425442	0.0487918	0.424916	0.332788	0.523009	0.443282	0.0491276	0.442776	0.349788	0.541267
Petrogale only	NextEngine	2	0.487432	0.0453279	0.486813	0.40007	0.577216	0.443175	0.0468894	0.442577	0.354478	0.536728
Petrogale only	Photogrammetry	2	0.445066	0.0494529	0.444472	0.351129	0.543756	0.437929	0.0478761	0.437298	0.347371	0.53319
Petrogale only	Solutionix	2	0.45484	0.0524117	0.453875	0.35516	0.558976	0.423053	0.047917	0.422359	0.332369	0.519021
Macropus only	NextEngine	1	0.963844	0.0132307	0.965596	0.93253	0.984368	0.981629	0.0104021	0.983083	0.957244	0.997604
Macropus only	Photogrammetry	1	1.04067	0.00410913	1.04133	1.03178	1.04649	0.997873	0.00873521	0.999099	0.97704	1.0114
Macropus only	Solutionix	1	0.99609	0.00764644	0.997404	0.97754	1.00672	0.996951	0.00919255	0.99826	0.975077	1.01087
Macropus only	NextEngine	2	0.936229	0.0173222	0.938222	0.896237	0.964228	0.989248	0.00999902	0.990705	0.965455	1.00451
Macropus only	Photogrammetry	2	0.986172	0.00933543	0.987615	0.963996	1.00012	0.990005	0.00876623	0.991285	0.969526	1.0035
Macropus only	Solutionix	2	0.986475	0.0140204	0.988208	0.953255	1.00891	0.990991	0.00956042	0.992395	0.968173	1.00554
