# Supplementary material for: Sharing is caring? Measurement error and the issues arising from combining 3D morphometric datasets
Source: Ecol Evol. 2017 Jul 31;7(17):7034–46. doi: 10.1002/ece3.3256 (PMC5587461; doi:10.1002/ece3.3256)
Supplement: Supplementary file 10 [file ECE3-7-7034-s010.xlsx]

## Sheet: Sheet1
Supplementary Table V: ANOVA performed on values of KMULT for random subsamples of 1000 trees; the degrees of freedom are 999 (Tree term), 2000 (Device term, nested in Tree) and 3000 (residual); SS=sum of squares, MS=mean squares,%Var=percent of variance; values are averages of 1000 random subsamples
	Dataset	SS Tree	SS Device	SS Residuals	MS Tree	MS Device	MS Residuals	F Tree	F Device	Total SS	Tree %Var	Device %Var	Residual %Var
All landmarks	All specimens	6.95007	4.99747	12.748	0.00695702	0.00249873	0.00424933	1.63724	0.588032	24.6955	28.1327	20.2392	51.6281
	Clade A	13.7784	9.11822	12.056	0.0137922	0.00455911	0.00401866	3.4321	1.13453	34.9526	39.404	26.0941	34.5018
	Clade B	1.86871	5.91331	2.00444	0.00187058	0.00295666	0.000668148	2.79968	4.42538	9.78646	19.0892	60.4277	20.483
	Petrogale	14.2444	0.632557	1.87899	0.0142587	0.000316278	0.00062633	22.7677	0.504942	16.756	84.9925	3.77962	11.2279
	Macropus	0.526916	4.32026	2.04448	0.000527444	0.00216013	0.000681493	0.773742	3.16973	6.89165	7.64185	62.6909	29.6673
Reduced set of landmarks	All specimens	9.20521	2.71358	1.35145	0.00921442	0.00135679	0.000450485	20.4548	3.01193	13.2702	69.3407	20.4662	10.1931
	Clade A	16.0763	0.831784	1.97315	0.0160924	0.000415892	0.000657716	24.4675	0.632324	18.8812	85.1248	4.41105	10.4641
	Clade B	1.86628	0.0544812	0.0496281	0.00186815	2.72406e-05	1.65427e-05	112.966	1.64693	1.97039	94.7063	2.77016	2.5235
	Petrogale	13.6781	0.064284	0.698895	0.0136918	3.2142e-05	0.000232965	58.7744	0.137969	14.4413	94.7069	0.445814	4.84728
	Macropus	0.523547	0.104226	0.08539	0.000524071	5.21129e-05	2.84633e-05	18.4159	1.83106	0.713163	73.3669	14.6382	11.9948
