# Supplementary material for: Sharing is caring? Measurement error and the issues arising from combining 3D morphometric datasets
Source: Ecol Evol. 2017 Jul 31;7(17):7034–46. doi: 10.1002/ece3.3256 (PMC5587461; doi:10.1002/ece3.3256)
Supplement: Supplementary file 11 [file ECE3-7-7034-s011.xlsx]

## Sheet: SpeciesList
Supplementary Table VI: Sequences used in phylogenetic estimation
Genus	Species	Cyt b	COI	12SrRNA	16SrRNA	IRBP	BRCA1	ApoB	19nuc
Hypsiprymnodon	moschatus	KJ868115	KJ868115	KJ868115	KJ868115	Please, see next sheet	Please, see next sheet	Please, see next sheet	Please, see next sheet
Bettongia	lesueur	KJ868101	KJ868101	KJ868101	KJ868101
Bettongia	gaimardi	AY237244		AY245619		FJ603196	FJ603168
Bettongia	penicillata	KJ868102	KJ868102	KJ868102	KJ868102	FJ603197	FJ603169
Bettongia	tropica	AY237236	JX111907	AY245618
Aepyprymnus	rufescens	KJ868095	KJ868095	KJ868095	KJ868095	Please, see next sheet	Please, see next sheet	Please, see next sheet	Please, see next sheet
Potorous	gilbertii	AY237230	JX111905	AY245616
Potorous	longipes	KJ868148	KJ868148	KJ868148	KJ868148	FJ603217	FJ603191
Potorous	tridactylus	AJ639873	AJ639873	AJ639873	AJ639873	FJ603218	FJ603192
Potorous	platyops	AY237247		AY245621
Caloprymnus	campestris	AY237246		AY245615
Lagostrophus	fasciatus	NC008447	NC008447	NC008447	NC008447	FJ603203	FJ603176
Dorcopsulus	vanheurni	KJ868113	KJ868113	KJ868113	KJ868113	FJ603200	FJ603173
Dorcopsis	hageni	KJ868112	KJ868112	KJ868112	KJ868112
Dorcopsis	muelleri/veterum			AF027995	AF027995	FJ603199	FJ603172
Onychogalea	fraenata	AY099278			AF187889	FJ603213	FJ603187
Onychogalea	unguifera	KJ868133	KJ868133	KJ868133	KJ868133	FJ603214	FJ603188
Thylogale	billardierii	KJ868162	KJ868162	KJ868162	KJ868162
Thylogale	brunii	JN202484		HQ283936		GU566720	GU566717
Thylogale	browni	JN202472	JQ042185	HQ283949
Thylogale	stigmatica	JN202479	JQ042186	AF027991	AF027991	FJ603220	FJ603194
Thylogale	thetis	JN202475	JQ042187	HQ283958
Thylogale	calabyi			HQ283934
Dendrolagus	matschiei						AY211954
Dendrolagus	dorianus	KJ868110	KJ868110	KJ868110	KJ868110	FJ603198	FJ603170
Dendrolagus	inustus			U21169
Dendrolagus	goodfellowi	JQ042137	JQ042183	AF027990	AF027990	AY243435	FJ603171
Dendrolagus	bennettianus
Dendrolagus	lumholtzi	KJ868111	KJ868111	KJ868111	KJ868111
Petrogale	assimilis	JQ042119	JQ042165
Petrogale	mareeba	EF368033
Petrogale	inornata	JQ042126	JQ042172
Petrogale	herberti	JQ042131	JQ042177
Petrogale	penicillata	JQ042125	JQ042171
Petrogale	lateralis	JQ042129	JQ042175			GU566719	GU566716
Petrogale	purpureicollis	JQ042133	JQ042179
Petrogale	rothschildi	JQ042134	JQ042180
Petrogale	burbidgei	JQ042123	JQ042169
Petrogale	brachyotis	KJ868140	KJ868140	KJ868140	KJ868140
Petrogale	concinna	JQ042124	JQ042170	AF027993	AF027993	FJ603215	FJ603189
Petrogale	xanthopus	KJ868141	KJ868141	KJ868141	KJ868141	FJ603216	FJ603190
Petrogale	persephone	JQ042132	JQ042178
Lagorchestes	hirsutus	NC008136	NC008136	NC008136	NC008136	FJ603202	FJ603175
Lagorchestes	conspicillatus	JN003384	JN003384	JN003384	JN003384	FJ603201	FJ603174
Setonix	brachyurus	KJ868156	KJ868156	KJ868156	KJ868156	FJ603219	FJ603193
Wallabia	bicolor	KJ868164	KJ868164	KJ868164	KJ868164	KC429577	FJ603195
Macropus	fuliginosus	KJ868120	KJ868120	KJ868120	KJ868120	FJ603207	FJ603180
Macropus	giganteus	U87137		AF187885	AF187885	AJ429135	FJ603181
Macropus	antilopinus	EF368024				FJ603205	FJ603178
Macropus	robustus	Y10524	Y10524	Y10524	Y10524	FJ603211	FJ603185
Macropus	rufus	JN967003		JN966999	JN967001	FJ603127	FJ603121
Macropus	parryi			AF187887	AF187887	FJ603210	FJ603184
Macropus	agilis	EF368029		AF027986	AF027986	FJ603204	FJ603177
Macropus	eugenii	KJ868119	KJ868119	KJ868119	KJ868119	Please, see next sheet	Please, see next sheet	Please, see next sheet	Please, see next sheet
Macropus	parma	EF368030				FJ603209
Macropus	rufogriseus	KJ868122	KJ868122	KJ868122	KJ868122	FJ603212	FJ603186
Macropus	irma	JN967002		JN966998	JN967000	JN967009	FJ603182

## Sheet: HyspiprymnodonAepyprymnusMeugen
	Species	A2AB	ApoB	BRCA1	BRCA2	DMP1	ENAM	GHR	IRBP	Rag1	vWF	TTN	CNR1	BCHE	EDG1	Rag2	ATP7A	TYR1	BDNF	ADRB2	ADORA3	PNOC
Hypsiprymnodon moschatus	Hypsiprymnodon moschatus	JN413845	JN413933	FJ603120	JN414228	JN414396	JN414549	JN414674	FJ603129	JN414879	FJ603139	JN632885	JN633145	JN632981	JN633225	JN633293	JN633717	JN633822	JN633353	JN633652	JN633406	JN633777
Aepyprymnus rufescens	Aepyprymnus rufescens	JN413805	JN413924	EU160439	JN414227	JN414396	JN414548	JN414673	EU160448	JN414878	EU160454	JN632884	JN633144	JN632980	JN633224	JN633292	JN633716	JN633821	JN633352	Absent	JN633405	JN633776
Macropus eugenii	Macropus eugenii	JN413854	JN413935	FJ603179	JN414223	JN414391	JN414545	JN414669	FJ603206	AY059703	FJ603261	KC149751	Trace: Mer 2011	Trace: Mer 2011	AY011686	Trace: Mer 2011	AY011376	AY011983	AY011440	Trace: Mer 2011	AY011190	Trace: Mer 2011

## Sheet: Further information
Label	Gene name	Length of the alignment	Third codon in separate partition?
Cyt b	Cytochrome b	1140	Yes
COI	Cytochrome oxidase subunit I	1536	Yes
RNAstems		1086	No
RNAloops		914	No
IRBP	Interphotoreceptor retinoid binding protein	1215	Yes
BRCA1	Breast and ovarian cancer susceptibility 1 gene	2607	Yes
ApoB	Apolipoprotein B gene, exon 26	2205	Yes
19nuc	Partial sequences of 19 nuclear genes, concatenated in a single partition, which include titin, cannabinoid receptor 1 (CNR1), butyrylcholinesterase (BCHE), sphingosine-1-phosphate receptor 1 (EDG1), recombination activating protein 1 (RAG1), recombination activating protein 2 (RAG2), ATPase copper transporting alpha (ATP7A), tyrosinase (TYR), adenosine A3 receptor (ADORA3), brain-derived neurotr…	23064	Yes
