# Supplementary material for: Sharing is caring? Measurement error and the issues arising from combining 3D morphometric datasets
Source: Ecol Evol. 2017 Jul 31;7(17):7034–46. doi: 10.1002/ece3.3256 (PMC5587461; doi:10.1002/ece3.3256)
Supplement: Supplementary file 12 [file ECE3-7-7034-s012.xlsx]

## Sheet: Calibrations
Supplementary Table VII: fossil calibrations used for tree dating
Clade	Min	Max	Motivation	References
Root	23 Ma	54 Ma	For the maximum, the age of Djartia in the Tingamarra deposits (which do not contain Diprodonts); for the minimum, based on the position of Ngamaroo and Ekaltadeta ima in phylogenetic analyses, which make the Oligocene/Miocene transition a reasonably conservative minimum	Travouillon et al 2014; Prideaux & Warburton 2010; Black et al 2012
Macropus + Wallabia	3.62 Ma	14.22 Ma	Macropus pavena for the minimum, maximum based on the fact that Middle Miocene fossils fall all outside of the Macropus + Lagorchestes clade	Prideaux & Warburton 2010; Phillips et al 2013
Macropodidae + Potoroidae	17.79 Ma	28.5 Ma	Ganguroo for the minimum; the maximum covering putative Late Oligocene macropodids and potoroids
Dendrolagus + Petrogale	4 Ma	14.22	Minimum based on the first appearances of fossils belonging to genera Dendrolagus (about 4.4 Ma) and Petrogale (about 4 Ma); maximum based on the lack of crown Dendrolagini in Middle Miocene deposits	Prideaux & Warburton 2010
