# Supplementary material for: Sharing is caring? Measurement error and the issues arising from combining 3D morphometric datasets
Source: Ecol Evol. 2017 Jul 31;7(17):7034–46. doi: 10.1002/ece3.3256 (PMC5587461; doi:10.1002/ece3.3256)
Supplement: Supplementary file 13 [file ECE3-7-7034-s013.R]

# This function performs the computation of Adams' Kmult (Adams 2014 - Systematic Biology) in parallel
# with the aim of facilitating computation on a distribution of trees rather than a single tree
# This is a very simple parallelization of the code ("embarassingly parallel")
# The function assumes that the code published in Adams' paper (Appendix 2) has been saved in the file "Test.Kmult.R"
# and that this file is located in the working directory (as it is "sourced"); this choice has been made to improve usability of code over time
# It also assumes that the trees in the distribution have all the same tips and these are ordered consistently
# Alternative implementations using the package geomorph or performing the computation in a serial fashion can be requested to Carmelo Fruciano
# Under Windows, this implementation installs (if not yet installed) the package "parallelsugar" from Github
# To this aim, devtools should be installed prior to using the function

# Usage: Kmultparallel(data,trees,ncores=1,burninpercent=0,iter=0)
# data is a data frame with continuous (multivariate) phenotypes, including geometric morphometric data
# trees is a multi-phylo object containing the trees
# ncores is the number of cores to use (default 1)
# burninpercent is the percentage of trees in trees to discard as burn-in (by default no tree is discarded)
# iter is the number of permutations to be used in the analysis of each Kmult value (this is set by default to 0 as it is normally not useful to obtain highly dependent p-values from a distribution of trees)

# The function outputs a matrix with the value of Kmult and the p-value for each of the trees in trees

Kmultparallel=function(data,trees,ncores=1,burninpercent=0,iter=0) {
library(ape)
library(parallel)
trees=trees[round((length(trees)/100)*burninpercent):length(trees)]
# Removes the percentage of trees to be considered as burn-in (rounded to the next integer)

droplist=setdiff(trees[[1]]$tip, row.names(data))
# Use the names of the tips of the first tree and the row names of
# the data to determine which tips should be pruned
# (i.e., it assumes that all trees share the same tips and these are in the same order)


pruning=function(tree) {
prunedtree=drop.tip(tree,droplist)
return(prunedtree)
}


if(Sys.info()['sysname']=="Windows") {

if (!require("parallelsugar", character.only=T, quietly=T)) {
library(devtools)
install_github('nathanvan/parallelsugar')
}
library(parallelsugar)
prunedtrees=mclapply(trees, pruning, mc.cores = ncores)

 } else { 
prunedtrees=mclapply(trees, pruning, mc.cores = ncores)
 }
class(prunedtrees)="multiPhylo"
# Use mclapply for speeding up the pruning of the trees
# Note that under Windows, it will install the package parallelsugar
# (using devtools, which must be installed) as otherwise mclapply
# does not work with multiple cores

datareordered=data[prunedtrees[[1]]$tip,]
# Reorder data with the same order of the tips

source('Test.Kmult.R')
Test.Kmult2=function (tree) {
resultsKmult=Test.Kmult(datareordered,tree,iter)
return(resultsKmult)
}
kmulttrees=mclapply( prunedtrees, Test.Kmult2, mc.cores = ncores)

kmulttreesmatrix=t(matrix(simplify2array(unlist(kmulttrees, recursive=F)), 2))
rownames(kmulttreesmatrix)=names(prunedtrees)
colnames(kmulttreesmatrix)=c("Phylogenetic signal (K mult)", "p value")
# Produce a matrix with the results, which gets returned to the user
return(kmulttreesmatrix)
}
